# Supplementary material for: Preparation of Bisphenol-A and Polydimethylsiloxane (PDMS) Block Copolycarbonates by Melt Polycondensation: Effects of PDMS Chain Length on Conversion and Miscibility
Source: Polymers (Basel). 2021 Aug 10;13(16):2660. doi: 10.3390/polym13162660 (PMC8401443; doi:10.3390/polym13162660)
Supplement: Supplementary file 1 [file polymers-13-02660-s001.zip]

Archive with 1 entries (1 files):
- polymers-1324442-supplementary.pdf
